# Supplementary material for: A Multi-Analytical Study of Nanolignin/Methylcellulose-Coated Groundwood and Cotton Linter Model Papers
Source: Polymers (Basel). 2025 Oct 31;17(21):2934. doi: 10.3390/polym17212934 (PMC12609468; doi:10.3390/polym17212934)
Supplement: Supplementary file 1 [file polymers-17-02934-s001.zip]

Archive with 1 entries (1 files):
- polymers-3942688-supplementary.pdf
